# Supplementary material for: Mangrove tree (Avicennia marina): insight into chloroplast genome evolutionary divergence and its comparison with related species from family Acanthaceae
Source: Sci Rep. 2021 Feb 11;11:3586. doi: 10.1038/s41598-021-83060-z (PMC7878759; doi:10.1038/s41598-021-83060-z)
Supplement: Supplementary file 2 — Supplementary Information 2. [file 41598_2021_83060_MOESM2_ESM.xls]

## Sheet: MatrixOutput
Table S1. Average pairwise sequence distance of A.marina with related species chloroplast genomes from family Acanthaceae
	Avicennia_marina_marina	Echinacanthus_attenuatus	Echinacanthus_longipes	Aphelandra_knappiae	Echinacanthus_longzhouensis	Clinacanthus_nutans	Echinacanthus_lofouensis	Justicia_flava	Andrographis_paniculata	Justicia_leptostachya	Strobilanthes_cusia
Avicennia_marina
Echinacanthus_attenuatus	0.0757991
Echinacanthus_longipes	0.0733581	0.0391199
Aphelandra_knappiae	0.0590379	0.0775367	0.075372
Echinacanthus_longzhouensis	0.0706726	0.0367951	0.00951711	0.0723132
Clinacanthus_nutans	0.0778317	0.077117	0.0744706	0.0785252	0.0709197
Echinacanthus_lofouensis	0.0722154	0.0372241	0.00413711	0.0740656	0.00981508	0.0729882
Justicia_flava	0.0842442	0.0831839	0.081957	0.0864058	0.0785113	0.0411334	0.0798452
Andrographis_paniculata	0.0653497	0.0764096	0.0742142	0.0729944	0.0710434	0.077262	0.0725395	0.0837446
Justicia_leptostachya	0.0797376	0.0794464	0.077447	0.0819717	0.0739593	0.0347236	0.0762702	0.0344646	0.0788863
Strobilanthes_cusia	0.0803931	0.0264575	0.042586	0.0812384	0.0399461	0.0810331	0.0403727	0.087201	0.0807545	0.0840139

## Sheet: Caption
Table. Estimates of Evolutionary Divergence between Sequences
The number of base substitutions per site from between sequences are shown. Analyses were conducted using the Maximum Composite Likelihood model [1]. This analysis involved 11 nucleotide sequences. All ambiguous positions were removed for each sequence pair (pairwise deletion option). There were a total of 163689 positions in the final dataset. Evolutionary analyses were conducted in MEGA X [2].
1. Tamura K., Nei M., and Kumar S. (2004). Prospects for inferring very large phylogenies by using the neighbor-joining method. Proceedings of the National Academy of Sciences (USA) 101:11030-11035.
2. Kumar S., Stecher G., Li M., Knyaz C., and Tamura K. (2018). MEGA X: Molecular Evolutionary Genetics Analysis across computing platforms. Molecular Biology and Evolution 35:1547-1549.
Disclaimer: Although utmost care has been taken to ensure the correctness of the caption, the caption text is provided "as is" without any warranty of any kind. Authors advise the user to carefully check the caption prior to its use for any purpose and report any errors or problems to the authors immediately (www.megasoftware.net). In no event shall the authors and their employers be liable for a…
